# Supplementary material for: Overall Survival Prediction of Advanced Cancer Patients by Selection of the Most Significant Baseline Serum Biomarker Combination
Source: Pathol Oncol Res. 2022 Jan 31;28:1610004. doi: 10.3389/pore.2022.1610004 (PMC8842665; doi:10.3389/pore.2022.1610004)
Supplement: Supplementary file 2 [file DataSheet3.csv]

crp	ddim	ldh	alb	lmr	nlr	plr	cenz1	surv
56.6	1.98	362	38.5	2.38	2.81	144.06	1	719
78.6	1.17	414	40.9	1.58	6	145.56	1	124
4.9	1.66	324	43.7	1.75	2.17	141.51	1	348
19.9	1.36	324	39.7	4.49	1.77	95.66	1	763
117.7	5.1	575	36.2	1.95	6.59	124.67	1	174
144.7	2.35	278	27.8	1.32	7.88	296.89	1	24
10.9	1.15	262	44.7	2.92	2.06	128.65	1	575
23.9	4.08	257	41.6	2.76	3.32	90.85	1	37
4.9	0.82	386	45.1	3.82	2.14	106.98	1	736
30.4	2.56	273	38.6	6.57	1.56	79.1	1	558
4.9	0.87	336	45.8	3.83	2.26	93.48	1	791
11.4	0.56	482	44.6	1.33	7.58	162.5	1	920
10.5	0.82	359	42.6	2.47	2.76	195.5	1	8
26.4	2.92	1116	43	6.84	3.24	180.77	1	203
4.9	0.79	915	47.3	4.46	2.85	89.76	1	807
12.6	1.04	357	46.6	2.89	1.96	83.76	1	1090
27.5	1.06	389	42.9	2.97	4.33	107.89	1	767
62.1	1.02	881	40.5	1.67	7.67	409.33	1	709
6.3	1.24	336	35.9	6.56	2.08	274.29	1	533
4.9	0.45	277	48.8	2.86	2.35	111	0	1488
4.9	0.36	369	48.2	13.33	1.78	110	1	796
4.9	5.1	330	47.6	5	2.8	152	1	1286
6.3	0.54	276	39.7	2.58	3.3	107.04	1	226
20.9	1.99	804	45.7	2.97	3.05	87.6	1	196
338.7	5.1	897	23.4	9.7	11.03	193.13	1	2
4.9	0.2	536	39.5	1.03	8.56	268.52	1	865
4.9	0.56	349	50.8	4.4	2.82	101.3	0	1430
12.9	1.82	385	44.1	1.38	4.07	102.22	1	355
95.5	4.23	508	34.1	2	5.79	219.41	1	191
22.1	1.27	311	45.2	1.64	3.72	105.56	1	1341
4.9	0.65	340	39.6	3.18	7.16	239.33	1	25
4.9	0.56	261	42.6	2.55	2.97	97.38	1	766
32.3	2.28	336	34.7	7	2.35	173.97	1	192
6.2	1.51	228	43.5	3.67	2.09	179.09	1	483
6.5	2.4	500	44	2.5	3.13	152	1	338
15	0.46	342	47.2	2.75	2.86	135.45	1	539
13.2	1.05	381	47.5	1.5	6.11	291.11	1	203
30.9	0.89	663	26.4	3.39	4.35	80.68	1	48
4.9	1.83	407	43.2	1.5	6	315	1	792
10.1	0.39	405	35.9	5.04	2.75	76.35	1	463
4.9	1.82	384	46	2.71	2.16	81.05	0	1272
128.1	2.51	215	36.6	1.09	15.5	438.33	1	100
133.1	1.75	361	35.9	5.1	3.22	140	1	160
17.3	1.43	329	42.6	3.51	3.57	194.31	1	139
18	0.26	306	43.2	3.11	2.56	135.34	1	434
4.9	5.1	374	45.2	8.06	2.28	101.13	1	133
4.9	0.77	375	47.8	1.56	4.79	197.14	1	347
10.3	3.58	255	34.1	2.5	2.2	228	1	301
44.2	5.1	919	33.5	5.15	1.15	63.16	1	369
9.3	2.12	830	30.5	4.58	3.22	198.18	1	255
4.9	0.17	330	46.1	4.17	2.49	152.57	1	910
4.9	0.65	669	46.6	1.4	3	250.71	1	239
4.9	0.71	336	47.6	3.83	2.26	70	0	1131
14.6	0.68	398	45.5	3.67	2.86	66.51	1	104
10.3	0.73	235	44.7	2.33	2.29	122.38	1	549
19.8	1.08	321	40.4	3	3.81	143.33	1	596
27.2	5.1	401	29.8	5.43	0.97	74.47	1	554
10.1	1.62	327	41.4	2.11	3.79	181.05	1	693
17.5	1.98	1146	41.1	1.38	3.99	161.64	1	103
16.3	3.1	388	46.8	6.24	2.57	68.84	1	98
6.5	0.57	307	43.3	5.46	1.91	233.59	1	675
54.3	4.4	1178	37.7	1.83	6.82	282.73	1	199
26.3	1.69	910	46.6	1.71	5.71	147.92	1	145
67.9	0.44	459	43.8	1	11.67	303.33	1	80
4.9	0.17	381	49.6	1.58	3.42	117.89	0	963
19.2	1.44	1788	43.3	6.14	1.34	100.35	1	272
55.4	1.02	967	33.9	2.47	11.63	374.51	1	11
4.9	0.1	261	37.1	4.81	2.29	146.24	1	863
13.7	5	467	41.7	1.15	17.67	405	1	23
4.9	0.42	616	47.1	4.75	2.47	153.16	1	234
60	1.49	488	39.5	1.67	7.5	356	1	138
6.4	0.96	992	44.8	2.37	8.96	147.41	1	545
4.9	0.86	274	43.4	3.41	3.26	131.36	0	731
4.9	1.44	314	41.6	2.4	2.67	190	1	230
13.7	0.97	327	45.2	1.86	5.92	255.38	1	411
