# Supplementary material for: Overall Survival Prediction of Advanced Cancer Patients by Selection of the Most Significant Baseline Serum Biomarker Combination
Source: Pathol Oncol Res. 2022 Jan 31;28:1610004. doi: 10.3389/pore.2022.1610004 (PMC8842665; doi:10.3389/pore.2022.1610004)
Supplement: Supplementary file 4 [file DataSheet2.csv]

CRP	D-dimer	LDH	Albumin	abs.Lymph. (1,5-3,5G/L)	abs.Neu (2-7,5G/L)	Abs. Mono (0,2-0,8G/L)	PLT (150-400G/L)	LMR	NLR	PLR	Sampling	Event	OS (days)	cenz1
56.6	1.98	362	38.5	1.43	4.02	0.6	206	2.38333333333333	2.81118881118881	144.055944055944	2016.07.06.	2018.06.25.	719	1
78.6	1.17	414	40.9	1.8	10.8	1.14	262	1.57894736842105	6	145.555555555556	2016.08.23.	2016.12.25.	124	1
4.9	1.66	324	43.7	1.59	3.45	0.91	225	1.74725274725275	2.16981132075472	141.509433962264	2016.10.25.	2017.10.08.	348	1
19.9	1.36	324	39.7	3.46	6.12	0.77	331	4.49350649350649	1.76878612716763	95.6647398843931	2017.01.26.	2019.02.28.	763	1
117.7	5.1	575	36.2	1.5	9.89	0.77	187	1.94805194805195	6.59333333333333	124.666666666667	2017.02.01.	2017.07.25.	174	1
144.7	2.35	278	27.8	1.93	15.2	1.46	573	1.32191780821918	7.87564766839378	296.891191709844	2017.02.01.	2017.02.25.	24	1
10.9	1.15	262	44.7	1.78	3.66	0.61	229	2.91803278688525	2.0561797752809	128.651685393258	2017.02.07.	2018.09.05.	575	1
23.9	4.08	257	41.6	3.28	10.9	1.19	298	2.7563025210084	3.32317073170732	90.8536585365854	2017.02.14.	2017.03.23.	37	1
4.9	0.818	386	45.1	1.72	3.68	0.45	184	3.82222222222222	2.13953488372093	106.976744186047	2017.02.20.	2019.02.26.	736	1
30.4	2.56	273	38.6	3.35	5.23	0.51	265	6.56862745098039	1.56119402985075	79.1044776119403	2017.02.24.	2018.09.05.	558	1
4.9	0.865	336	45.8	2.3	5.2	0.6	215	3.83333333333333	2.26086956521739	93.4782608695652	2017.04.04.	2019.06.04.	791	1
11.4	0.556	482	44.6	1.2	9.1	0.9	195	1.33333333333333	7.58333333333333	162.5	2017.05.04.	2019.11.10.	920	1
10.5	0.824	359	42.6	2	5.52	0.81	391	2.46913580246914	2.76	195.5	2017.05.18.	2017.05.26.	8	1
26.4	2.92	1116	43	1.3	4.21	0.19	235	6.8421052631579	3.23846153846154	180.769230769231	2017.05.26.	2017.12.15.	203	1
4.9	0.786	915	47.3	2.05	5.84	0.46	184	4.45652173913043	2.84878048780488	89.7560975609756	2017.05.29.	2019.08.14.	807	1
12.6	1.04	357	46.6	2.34	4.59	0.81	196	2.88888888888889	1.96153846153846	83.7606837606838	2017.06.08.	2020.06.02.	1090	1
27.5	1.06	389	42.9	2.79	12.08	0.94	301	2.96808510638298	4.32974910394265	107.885304659498	2017.06.12.	2019.07.19.	767	1
62.1	1.02	881	40.5	1.5	11.5	0.9	614	1.66666666666667	7.66666666666667	409.333333333333	2017.06.12.	2019.05.22.	709	1
6.3	1.24	336	35.9	2.1	4.37	0.32	576	6.5625	2.08095238095238	274.285714285714	2017.06.19.	2018.12.04.	533	1
4.9	0.445	277	48.8	2	4.7	0.7	222	2.85714285714286	2.35	111	2017.06.14.	2021.07.11.	1488	0
4.9	0.358	369	48.2	2.8	4.97	0.21	308	13.3333333333333	1.775	110	2017.06.21.	2019.08.26.	796	1
4.9	5.1	330	47.6	1.5	4.2	0.3	228	5	2.8	152	2017.06.21.	2020.12.28.	1286	1
6.3	0.544	276	39.7	1.99	6.56	0.77	213	2.58441558441558	3.2964824120603	107.035175879397	2017.06.27.	2018.02.08.	226	1
20.9	1.99	804	45.7	2.58	7.86	0.87	226	2.96551724137931	3.04651162790698	87.5968992248062	2017.06.28.	2018.01.10.	196	1
338.7	5.1	897	23.4	2.62	28.9	0.27	506	9.7037037037037	11.030534351145	193.129770992366	2017.07.03.	2017.07.05.	2	1
4.9	0.197	536	39.5	1.08	9.25	1.05	290	1.02857142857143	8.56481481481482	268.518518518518	2017.07.05.	2019.11.17.	865	1
4.9	0.559	349	50.8	1.54	4.34	0.35	156	4.4	2.81818181818182	101.298701298701	2017.08.11.	2021.07.11.	1430	0
12.9	1.82	385	44.1	1.8	7.32	1.3	184	1.38461538461538	4.06666666666667	102.222222222222	2017.08.14.	2018.08.04.	355	1
95.5	4.23	508	34.1	1.7	9.85	0.85	373	2	5.79411764705882	219.411764705882	2017.08.14.	2018.02.21.	191	1
22.1	1.27	311	45.2	1.8	6.7	1.1	190	1.63636363636364	3.72222222222222	105.555555555556	2017.08.21.	2021.04.23.	1341	1
4.9	0.65	340	39.6	0.89	6.37	0.28	213	3.17857142857143	7.15730337078652	239.325842696629	2017.09.04.	2017.09.29.	25	1
4.9	0.563	261	42.6	1.91	5.68	0.75	186	2.54666666666667	2.9738219895288	97.3821989528796	2017.09.11.	2019.10.17.	766	1
32.3	2.28	336	34.7	3.15	7.4	0.45	548	7	2.34920634920635	173.968253968254	2017.09.15.	2018.03.26.	192	1
6.2	1.51	228	43.5	2.2	4.6	0.6	394	3.66666666666667	2.09090909090909	179.090909090909	2017.10.20.	2019.02.15.	483	1
6.5	2.4	500	44	1.5	4.7	0.6	228	2.5	3.13333333333333	152	2017.10.24.	2018.09.27.	338	1
15	0.463	342	47.2	2.2	6.3	0.8	298	2.75	2.86363636363636	135.454545454545	2017.10.30.	2019.04.22.	539	1
13.2	1.05	381	47.5	0.9	5.5	0.6	262	1.5	6.11111111111111	291.111111111111	2017.11.22.	2018.06.13.	203	1
30.9	0.886	663	26.4	2.07	9.01	0.61	167	3.39344262295082	4.35265700483092	80.6763285024155	2017.12.07.	2018.01.24.	48	1
4.9	1.83	407	43.2	0.6	3.6	0.4	189	1.5	6	315	2018.01.31.	2020.04.02.	792	1
10.1	0.385	405	35.9	1.26	3.46	0.25	96.2	5.04	2.74603174603175	76.3492063492064	2018.02.01.	2019.05.10.	463	1
4.9	1.82	384	46	1.9	4.1	0.7	154	2.71428571428571	2.15789473684211	81.0526315789474	2018.01.16.	2021.07.11.	1272	0
128.1	2.51	215	36.6	1.2	18.6	1.1	526	1.09090909090909	15.5	438.333333333333	2018.02.14.	2018.05.25.	100	1
133.1	1.75	361	35.9	2.55	8.2	0.5	357	5.1	3.2156862745098	140	2018.02.20.	2018.07.30.	160	1
17.3	1.43	329	42.6	1.23	4.39	0.35	239	3.51428571428571	3.56910569105691	194.308943089431	2018.02.22.	2018.07.11.	139	1
18	0.26	306	43.2	2.83	7.24	0.91	383	3.10989010989011	2.55830388692579	135.335689045936	2018.02.27.	2019.05.07.	434	1
4.9	5.1	374	45.2	2.66	6.06	0.33	269	8.06060606060606	2.2781954887218	101.127819548872	2018.02.28.	2018.07.11.	133	1
4.9	0.774	375	47.8	1.4	6.7	0.9	276	1.55555555555556	4.78571428571429	197.142857142857	2018.03.22.	2019.03.04.	347	1
10.3	3.58	255	34.1	1.5	3.3	0.6	342	2.5	2.2	228	2018.03.29.	2019.01.24.	301	1
44.2	5.1	919	33.5	2.47	2.85	0.48	156	5.14583333333333	1.15384615384615	63.1578947368421	2018.04.06.	2019.04.10.	369	1
9.3	2.12	830	30.5	2.2	7.09	0.48	436	4.58333333333333	3.22272727272727	198.181818181818	2018.04.27.	2019.01.07.	255	1
4.9	0.171	330	46.1	1.75	4.36	0.42	267	4.16666666666667	2.49142857142857	152.571428571429	2018.05.14.	2020.11.09.	910	1
4.9	0.648	669	46.6	1.4	4.2	1	351	1.4	3	250.714285714286	2018.05.29.	2019.01.23.	239	1
4.9	0.707	336	47.6	2.3	5.2	0.6	161	3.83333333333333	2.26086956521739	70	2018.06.06.	2021.07.11.	1131	0
14.6	0.677	398	45.5	2.09	5.98	0.57	139	3.66666666666667	2.86124401913876	66.5071770334928	2018.06.26.	2018.10.08.	104	1
10.3	0.731	235	44.7	2.1	4.8	0.9	257	2.33333333333333	2.28571428571429	122.380952380952	2018.07.30.	2020.01.30.	549	1
19.8	1.08	321	40.4	2.1	8	0.7	301	3	3.80952380952381	143.333333333333	2018.07.31.	2020.03.18.	596	1
27.2	5.1	401	29.8	3.8	3.7	0.7	283	5.42857142857143	0.973684210526316	74.4736842105263	2018.08.08.	2020.02.13.	554	1
10.1	1.62	327	41.4	1.9	7.2	0.9	344	2.11111111111111	3.78947368421053	181.052631578947	2018.08.16.	2020.07.09.	693	1
17.5	1.98	1146	41.1	1.59	6.34	1.15	257	1.38260869565217	3.9874213836478	161.635220125786	2018.08.27.	2018.12.08.	103	1
16.3	3.1	388	46.8	3.37	8.65	0.54	232	6.24074074074074	2.56676557863501	68.8427299703264	2018.08.28.	2018.12.04.	98	1
6.5	0.571	307	43.3	1.31	2.5	0.24	306	5.45833333333333	1.90839694656489	233.587786259542	2018.08.31.	2020.07.06.	675	1
54.3	4.4	1178	37.7	1.1	7.5	0.6	311	1.83333333333333	6.81818181818182	282.727272727273	2018.09.07.	2019.03.25.	199	1
26.3	1.69	910	46.6	2.4	13.7	1.4	355	1.71428571428571	5.70833333333333	147.916666666667	2018.09.19.	2019.02.11.	145	1
67.9	0.44	459	43.8	1.5	17.5	1.5	455	1	11.6666666666667	303.333333333333	2018.11.15.	2019.02.03.	80	1
4.9	0.17	381	49.6	1.9	6.5	1.2	224	1.58333333333333	3.42105263157895	117.894736842105	2018.11.21.	2021.07.11.	963	0
19.2	1.44	1788	43.3	3.13	4.19	0.51	314.1	6.13725490196078	1.33865814696486	100.351437699681	2019.01.16.	2019.10.15.	272	1
55.4	1.02	967	33.9	1.53	17.8	0.62	573	2.46774193548387	11.6339869281046	374.509803921569	2019.01.16.	2019.01.27.	11	1
4.9	0.1	261	37.1	1.73	3.96	0.36	253	4.80555555555556	2.28901734104046	146.242774566474	2019.01.25.	2021.06.06.	863	1
13.7	5	467	41.7	0.6	10.6	0.52	243	1.15384615384615	17.6666666666667	405	2019.05.17.	2019.06.09.	23	1
4.9	0.42	616	47.1	1.9	4.7	0.4	291	4.75	2.47368421052632	153.157894736842	2019.05.24.	2020.01.13.	234	1
60	1.49	488	39.5	1	7.5	0.6	356	1.66666666666667	7.5	356	2019.05.22.	2019.10.07.	138	1
6.4	0.96	992	44.8	1.35	12.1	0.57	199	2.36842105263158	8.96296296296296	147.407407407407	2019.07.08.	2021.01.03.	545	1
4.9	0.86	274	43.4	1.91	6.23	0.56	250.9	3.41071428571429	3.26178010471204	131.361256544503	2019.07.11.	2021.07.11.	731	0
4.9	1.44	314	41.6	1.2	3.2	0.5	228	2.4	2.66666666666667	190	2019.08.09.	2020.03.26.	230	1
13.7	0.97	327	45.2	1.3	7.7	0.7	332	1.85714285714286	5.92307692307692	255.384615384615	2019.08.30.	2020.10.14.	411	1
